# Supplementary material for: TGFB2 as a Prognostic Biomarker Associated with Myeloid-Enriched, Multi-Checkpoint-Activated Immunosuppression in Diffuse Glioma: A Multi-Cohort Transcriptomic Study
Source: Cancers (Basel). 2026 Jun 27;18(13):2092. doi: 10.3390/cancers18132092 (PMC13359701; doi:10.3390/cancers18132092)
Supplement: Supplementary file 1 [file cancers-18-02092-s001.zip]

Archive with 11 entries (11 files):
- Supplementary Figure S1_Pan-cancer CPTAC proteomic profiling of TGFB2.tiff
- Supplementary Figure S2_TGFB2 expression across clinicopathological subgroups in TCGA and CGGA.tiff
- Supplementary Figure S3_GO enrichment analysis of upregulated genes in TGFB2-high tumors in TCGA and CGGA.tiff
- Supplementary Figure S4_KEGG pathway enrichment analysis of upregulated genes in TGFB2-high tumors in TCGA and CGGA.tiff
- Supplementary Figure S5_Spearman correlation between TGFB2 and CD274 (PD-L1) and HAVCR2 (TIM-3) in TCGA and CGGA.tiff
- Supplementary Figure S6_Single-cell TGFB2 expression in representative GBM datasets from TISCH2.tiff
- Table_S1_TCGA_Hallmark_GSEA.xlsx
- Table_S2_CGGA_Hallmark_GSEA.xlsx
- Table_S3_TCGA_ssGSEA.xlsx
- Table_S4_CGGA_ssGSEA.xlsx
- Table_S5_Checkpoint_Spearman.xlsx
