# Supplementary material for: TGFB2 as a Prognostic Biomarker Associated with Myeloid-Enriched, Multi-Checkpoint-Activated Immunosuppression in Diffuse Glioma: A Multi-Cohort Transcriptomic Study
Source: Cancers (Basel). 2026 Jun 27;18(13):2092. doi: 10.3390/cancers18132092 (PMC13359701; doi:10.3390/cancers18132092)
Supplement: Supplementary file 1 [file cancers-18-02092-s001.zip › Table_S1_TCGA_Hallmark_GSEA.xlsx]

## Sheet: Sheet1
Supplementary Table S1. Full Hallmark GSEA results for TGFB2-high vs TGFB2-low in the TCGA glioma cohort. Positive and negative enrichment directions shown. Ranked by adjusted P value within each direction.
Hallmark Pathway	Direction	Set Size	Enrichment Score	NES	p value	p adjusted	Rank at Max	Leading Edge
MITOTIC SPINDLE	Negative	195	-0.2341	-1.1768	1.016e-01	1.303e-01	3134	tags=23%, list=15%, signal=20%
PANCREAS BETA CELLS	Negative	40	-0.3226	-1.2239	1.328e-01	1.620e-01	1526	tags=28%, list=7%, signal=26%
HEDGEHOG SIGNALING	Negative	35	-0.4879	-1.8023	3.370e-03	6.240e-03	2050	tags=34%, list=10%, signal=31%
MYC TARGETS V2	Negative	57	-0.2249	-0.9117	6.401e-01	6.668e-01	2731	tags=21%, list=13%, signal=18%
WNT BETA CATENIN SIGNALING	Negative	42	-0.384	-1.4748	4.323e-02	6.973e-02	3360	tags=43%, list=16%, signal=36%
KRAS SIGNALING DN	Negative	188	-0.1775	-0.8874	8.127e-01	8.293e-01	5142	tags=29%, list=25%, signal=22%
UV RESPONSE DN	Positive	136	0.2982	1.2741	7.392e-02	1.027e-01	4315	tags=35%, list=21%, signal=27%
MTORC1 SIGNALING	Positive	191	0.4624	2.0542	3.009e-09	1.074e-08	5730	tags=55%, list=28%, signal=40%
FATTY ACID METABOLISM	Positive	153	0.2869	1.242	8.163e-02	1.103e-01	6064	tags=36%, list=30%, signal=26%
ESTROGEN RESPONSE LATE	Positive	193	0.3784	1.6848	4.874e-05	1.283e-04	3932	tags=35%, list=19%, signal=29%
PEROXISOME	Positive	101	0.3052	1.2432	9.971e-02	1.303e-01	6032	tags=43%, list=29%, signal=30%
ANGIOGENESIS	Positive	36	0.6342	2.1707	4.818e-06	1.417e-05	2169	tags=50%, list=11%, signal=45%
ADIPOGENESIS	Positive	189	0.3519	1.5607	6.549e-04	1.424e-03	6064	tags=43%, list=30%, signal=31%
PI3K AKT MTOR SIGNALING	Positive	104	0.403	1.6423	6.906e-04	1.439e-03	6216	tags=53%, list=30%, signal=37%
BILE ACID METABOLISM	Positive	111	0.301	1.2345	1.152e-01	1.440e-01	6019	tags=38%, list=29%, signal=27%
ANDROGEN RESPONSE	Positive	97	0.363	1.4672	1.063e-02	1.832e-02	4030	tags=31%, list=20%, signal=25%
UNFOLDED PROTEIN RESPONSE	Positive	105	0.2901	1.1827	1.626e-01	1.936e-01	4484	tags=31%, list=22%, signal=25%
MYOGENESIS	Positive	197	0.3147	1.4073	1.375e-02	2.292e-02	3835	tags=29%, list=19%, signal=24%
NOTCH SIGNALING	Positive	32	0.3458	1.1547	2.640e-01	3.021e-01	2934	tags=34%, list=14%, signal=30%
OXIDATIVE PHOSPHORYLATION	Positive	182	0.246	1.0861	2.779e-01	3.021e-01	5582	tags=33%, list=27%, signal=24%
HEME METABOLISM	Positive	190	0.2441	1.0816	2.728e-01	3.021e-01	3925	tags=23%, list=19%, signal=19%
ESTROGEN RESPONSE EARLY	Positive	190	0.244	1.0811	2.742e-01	3.021e-01	5251	tags=36%, list=26%, signal=27%
REACTIVE OXYGEN SPECIES PATHWAY	Positive	45	0.5575	1.9633	1.223e-04	3.056e-04	3569	tags=49%, list=17%, signal=40%
MYC TARGETS V1	Positive	187	0.2443	1.0833	2.882e-01	3.066e-01	7295	tags=46%, list=36%, signal=30%
APICAL JUNCTION	Positive	192	0.3684	1.6356	1.296e-04	3.086e-04	3287	tags=30%, list=16%, signal=25%
HYPOXIA	Positive	190	0.4664	2.0666	8.040e-10	3.350e-09	4135	tags=46%, list=20%, signal=37%
P53 PATHWAY	Positive	190	0.3947	1.7487	1.337e-05	3.713e-05	4886	tags=38%, list=24%, signal=30%
KRAS SIGNALING UP	Positive	193	0.462	2.0568	1.086e-09	4.178e-09	3993	tags=45%, list=19%, signal=36%
INTERFERON GAMMA RESPONSE	Positive	194	0.7229	3.2198	1.000e-10	4.545e-10	3428	tags=69%, list=17%, signal=58%
INTERFERON ALPHA RESPONSE	Positive	92	0.7179	2.8905	1.000e-10	4.545e-10	3380	tags=70%, list=16%, signal=58%
EPITHELIAL MESENCHYMAL TRANSITION	Positive	194	0.6438	2.8673	1.000e-10	4.545e-10	3842	tags=61%, list=19%, signal=50%
ALLOGRAFT REJECTION	Positive	195	0.6318	2.8152	1.000e-10	4.545e-10	3233	tags=53%, list=16%, signal=45%
TNFA SIGNALING VIA NFKB	Positive	196	0.6038	2.6919	1.000e-10	4.545e-10	4142	tags=57%, list=20%, signal=46%
INFLAMMATORY RESPONSE	Positive	197	0.5823	2.6043	1.000e-10	4.545e-10	4581	tags=61%, list=22%, signal=48%
IL6 JAK STAT3 SIGNALING	Positive	87	0.6167	2.4549	1.000e-10	4.545e-10	5540	tags=69%, list=27%, signal=51%
COAGULATION	Positive	136	0.57	2.4358	1.000e-10	4.545e-10	3602	tags=46%, list=18%, signal=38%
COMPLEMENT	Positive	195	0.5406	2.4088	1.000e-10	4.545e-10	3602	tags=48%, list=18%, signal=40%
APOPTOSIS	Positive	158	0.5376	2.3398	1.000e-10	4.545e-10	4315	tags=53%, list=21%, signal=42%
IL2 STAT5 SIGNALING	Positive	193	0.5141	2.2888	1.000e-10	4.545e-10	3903	tags=49%, list=19%, signal=40%
UV RESPONSE UP	Positive	152	0.3613	1.5614	2.297e-03	4.594e-03	5351	tags=40%, list=26%, signal=30%
E2F TARGETS	Positive	187	0.454	2.013	1.554e-08	5.180e-08	5733	tags=57%, list=28%, signal=41%
PROTEIN SECRETION	Positive	95	0.3931	1.5785	3.369e-03	6.240e-03	4270	tags=39%, list=21%, signal=31%
GLYCOLYSIS	Positive	195	0.4471	1.9921	2.217e-08	6.928e-08	5594	tags=53%, list=27%, signal=39%
TGF BETA SIGNALING	Positive	54	0.3835	1.402	4.658e-02	7.058e-02	4638	tags=48%, list=23%, signal=37%
DNA REPAIR	Positive	139	0.3046	1.3045	4.570e-02	7.058e-02	7175	tags=50%, list=35%, signal=33%
APICAL SURFACE	Positive	43	0.4062	1.4278	5.472e-02	8.047e-02	3307	tags=33%, list=16%, signal=27%
G2M CHECKPOINT	Positive	183	0.334	1.4782	4.855e-03	8.670e-03	6052	tags=52%, list=29%, signal=37%
CHOLESTEROL HOMEOSTASIS	Positive	72	0.3482	1.3438	6.259e-02	8.942e-02	3652	tags=36%, list=18%, signal=30%
XENOBIOTIC METABOLISM	Positive	196	0.3578	1.5951	4.303e-04	9.779e-04	5339	tags=39%, list=26%, signal=29%
SPERMATOGENESIS	Positive	131	0.1608	0.6833	9.878e-01	9.878e-01	5671	tags=25%, list=28%, signal=18%
NES, normalized enrichment score. Positive NES indicates enrichment in TGFB2-high tumours; negative NES indicates enrichment in TGFB2-low tumours. Blue rows = positive enrichment; red rows = negative enrichment. Hallmark gene sets sourced from MSigDB via msigdbr v26.1.0. GSEA performed using fgsea v1.36.2.
