# Supplementary material for: TGFB2 as a Prognostic Biomarker Associated with Myeloid-Enriched, Multi-Checkpoint-Activated Immunosuppression in Diffuse Glioma: A Multi-Cohort Transcriptomic Study
Source: Cancers (Basel). 2026 Jun 27;18(13):2092. doi: 10.3390/cancers18132092 (PMC13359701; doi:10.3390/cancers18132092)
Supplement: Supplementary file 1 [file cancers-18-02092-s001.zip › Table_S2_CGGA_Hallmark_GSEA.xlsx]

## Sheet: Sheet1
Supplementary Table S2. Full Hallmark GSEA results for TGFB2-high vs TGFB2-low in the CGGA glioma cohort. Positive enrichment direction only. Ranked by adjusted P value.
Hallmark Pathway	Direction	Set Size	Enrichment Score	NES	p value	p adjusted	Rank at Max	Leading Edge
KRAS SIGNALING DN	Positive	162	0.1848	0.5999	1.000e+00	1.000e+00	11053	tags=37%, list=46%, signal=20%
MITOTIC SPINDLE	Positive	196	0.4558	1.4915	2.266e-07	1.030e-06	9764	tags=68%, list=41%, signal=41%
UV RESPONSE UP	Positive	154	0.4189	1.356	5.358e-04	1.072e-03	8622	tags=53%, list=36%, signal=34%
COAGULATION	Positive	118	0.3681	1.1761	8.691e-02	1.086e-01	7712	tags=41%, list=32%, signal=28%
WNT BETA CATENIN SIGNALING	Positive	40	0.4248	1.2569	9.729e-02	1.186e-01	2576	tags=22%, list=11%, signal=20%
OXIDATIVE PHOSPHORYLATION	Positive	180	0.3814	1.2431	8.743e-03	1.325e-02	8627	tags=47%, list=36%, signal=30%
PEROXISOME	Positive	101	0.4136	1.3076	9.640e-03	1.418e-02	5204	tags=39%, list=22%, signal=30%
ESTROGEN RESPONSE LATE	Positive	187	0.3783	1.2354	1.054e-02	1.505e-02	10219	tags=56%, list=43%, signal=32%
DNA REPAIR	Positive	147	0.3883	1.2542	1.173e-02	1.626e-02	5705	tags=37%, list=24%, signal=29%
APICAL JUNCTION	Positive	186	0.3773	1.2322	1.203e-02	1.626e-02	10033	tags=56%, list=42%, signal=33%
XENOBIOTIC METABOLISM	Positive	181	0.3452	1.1256	1.429e-01	1.701e-01	9417	tags=47%, list=39%, signal=29%
HEME METABOLISM	Positive	182	0.4643	1.5147	4.300e-07	1.792e-06	6875	tags=51%, list=29%, signal=37%
ESTROGEN RESPONSE EARLY	Positive	188	0.4047	1.3214	1.077e-03	2.071e-03	10406	tags=59%, list=43%, signal=34%
SPERMATOGENESIS	Positive	106	0.3525	1.1182	1.798e-01	2.091e-01	9714	tags=48%, list=40%, signal=29%
EPITHELIAL MESENCHYMAL TRANSITION	Positive	193	0.4223	1.3808	9.307e-05	2.323e-04	11654	tags=78%, list=49%, signal=40%
INFLAMMATORY RESPONSE	Positive	190	0.4205	1.3737	9.758e-05	2.323e-04	9607	tags=59%, list=40%, signal=36%
HYPOXIA	Positive	183	0.4855	1.5843	1.870e-09	2.338e-08	9698	tags=69%, list=40%, signal=42%
ANGIOGENESIS	Positive	34	0.3982	1.1621	2.175e-01	2.472e-01	12630	tags=74%, list=53%, signal=35%
PROTEIN SECRETION	Positive	95	0.585	1.8452	1.000e-10	2.500e-09	6905	tags=71%, list=29%, signal=50%
MTORC1 SIGNALING	Positive	194	0.5062	1.6554	1.000e-10	2.500e-09	8027	tags=64%, list=33%, signal=43%
ALLOGRAFT REJECTION	Positive	183	0.398	1.2987	1.463e-03	2.710e-03	9554	tags=57%, list=40%, signal=35%
IL2 STAT5 SIGNALING	Positive	192	0.4162	1.3603	1.236e-04	2.808e-04	7319	tags=45%, list=31%, signal=31%
REACTIVE OXYGEN SPECIES PATHWAY	Positive	46	0.5062	1.5154	1.669e-03	2.981e-03	7943	tags=61%, list=33%, signal=41%
INTERFERON ALPHA RESPONSE	Positive	95	0.5411	1.7068	4.409e-08	3.149e-07	7886	tags=72%, list=33%, signal=48%
APOPTOSIS	Positive	158	0.4532	1.4695	1.035e-05	3.235e-05	8827	tags=59%, list=37%, signal=38%
CHOLESTEROL HOMEOSTASIS	Positive	71	0.4171	1.2913	2.903e-02	3.820e-02	6642	tags=41%, list=28%, signal=30%
P53 PATHWAY	Positive	190	0.3927	1.2828	2.275e-03	3.923e-03	7498	tags=47%, list=31%, signal=32%
INTERFERON GAMMA RESPONSE	Positive	192	0.494	1.6146	2.540e-10	4.233e-09	7947	tags=65%, list=33%, signal=44%
BILE ACID METABOLISM	Positive	104	0.4367	1.3834	2.645e-03	4.409e-03	6338	tags=44%, list=26%, signal=33%
NOTCH SIGNALING	Positive	31	0.4758	1.3763	3.737e-02	4.792e-02	5553	tags=45%, list=23%, signal=35%
TNFA SIGNALING VIA NFKB	Positive	193	0.4804	1.5705	5.880e-09	5.382e-08	10317	tags=79%, list=43%, signal=46%
G2M CHECKPOINT	Positive	186	0.4787	1.5633	6.458e-09	5.382e-08	10775	tags=80%, list=45%, signal=44%
ANDROGEN RESPONSE	Positive	94	0.4953	1.5614	1.969e-05	5.790e-05	7974	tags=62%, list=33%, signal=41%
HEDGEHOG SIGNALING	Positive	34	0.3366	0.9823	5.337e-01	5.930e-01	12480	tags=59%, list=52%, signal=28%
TGF BETA SIGNALING	Positive	54	0.521	1.5815	2.848e-04	6.028e-04	5337	tags=54%, list=22%, signal=42%
ADIPOGENESIS	Positive	188	0.4177	1.3639	2.894e-04	6.028e-04	7631	tags=47%, list=32%, signal=32%
GLYCOLYSIS	Positive	189	0.4485	1.4648	1.651e-06	6.351e-06	8027	tags=53%, list=33%, signal=35%
MYC TARGETS V2	Positive	57	0.3119	0.9499	6.114e-01	6.542e-01	10670	tags=51%, list=44%, signal=28%
PANCREAS BETA CELLS	Positive	32	0.3229	0.9379	6.149e-01	6.542e-01	6534	tags=31%, list=27%, signal=23%
UNFOLDED PROTEIN RESPONSE	Positive	105	0.4783	1.5168	2.388e-05	6.632e-05	7473	tags=55%, list=31%, signal=38%
KRAS SIGNALING UP	Positive	186	0.3889	1.2699	4.127e-03	6.657e-03	11027	tags=64%, list=46%, signal=35%
E2F TARGETS	Positive	194	0.4621	1.5112	1.085e-07	6.784e-07	10941	tags=77%, list=46%, signal=42%
UV RESPONSE DN	Positive	136	0.4962	1.5983	1.296e-07	7.201e-07	7905	tags=64%, list=33%, signal=43%
PI3K AKT MTOR SIGNALING	Positive	101	0.4817	1.5228	2.779e-05	7.312e-05	7306	tags=58%, list=30%, signal=41%
MYC TARGETS V1	Positive	191	0.4656	1.5214	1.465e-07	7.324e-07	6732	tags=50%, list=28%, signal=36%
MYOGENESIS	Positive	188	0.2878	0.9399	7.193e-01	7.493e-01	10330	tags=44%, list=43%, signal=25%
APICAL SURFACE	Positive	42	0.2906	0.8646	7.525e-01	7.679e-01	11598	tags=52%, list=48%, signal=27%
COMPLEMENT	Positive	191	0.4485	1.4658	2.253e-06	8.046e-06	6594	tags=47%, list=27%, signal=34%
FATTY ACID METABOLISM	Positive	148	0.4017	1.2974	5.614e-03	8.772e-03	7577	tags=46%, list=32%, signal=32%
IL6 JAK STAT3 SIGNALING	Positive	81	0.5246	1.6387	2.978e-06	9.927e-06	5282	tags=53%, list=22%, signal=42%
NES, normalized enrichment score. Positive NES indicates enrichment in TGFB2-high tumours; negative NES indicates enrichment in TGFB2-low tumours. Blue rows = positive enrichment; red rows = negative enrichment. Hallmark gene sets sourced from MSigDB via msigdbr v26.1.0. GSEA performed using fgsea v1.36.2.
