# Supplementary material for: TGFB2 as a Prognostic Biomarker Associated with Myeloid-Enriched, Multi-Checkpoint-Activated Immunosuppression in Diffuse Glioma: A Multi-Cohort Transcriptomic Study
Source: Cancers (Basel). 2026 Jun 27;18(13):2092. doi: 10.3390/cancers18132092 (PMC13359701; doi:10.3390/cancers18132092)
Supplement: Supplementary file 1 [file cancers-18-02092-s001.zip › Table_S3_TCGA_ssGSEA.xlsx]

## Sheet: Sheet1
Supplementary Table S3. ssGSEA immune-cell signature comparison between TGFB2-high and TGFB2-low groups in the TCGA glioma cohort (n = 667). All 22 signatures reached statistical significance after FDR correction.
Immune Signature	Median High	Median Low	Difference	p value	FDR	Direction
Monocytes	0.0667	-0.0434	0.1101	5.585e-25	1.024e-24	Higher in TGFB2-High
Mast Cells Resting	-0.2335	-0.3026	0.0691	4.188e-32	1.024e-31	Higher in TGFB2-High
T Cells Gamma Delta	-0.2658	-0.3118	0.046	8.203e-21	1.128e-20	Higher in TGFB2-High
B Cells Naive	-0.1701	-0.1995	0.0294	1.023e-16	1.185e-16	Higher in TGFB2-High
T Cells CD8	-0.1589	-0.1911	0.0322	9.567e-20	1.238e-19	Higher in TGFB2-High
B Cells Memory	-0.1743	-0.1955	0.0212	1.567e-10	1.724e-10	Higher in TGFB2-High
T Cells CD4 Naive	-0.1408	-0.1549	0.0141	3.072e-04	3.072e-04	Higher in TGFB2-High
Macrophages M2	0.0685	-0.0819	0.1504	8.531e-38	3.128e-37	Higher in TGFB2-High
Plasma Cells	-0.1914	-0.2037	0.0123	3.070e-07	3.217e-07	Higher in TGFB2-High
T Cells CD4 Memory Activated	-0.3254	-0.3827	0.0573	2.107e-23	3.566e-23	Higher in TGFB2-High
NK Cells Resting	-0.25	-0.2916	0.0416	2.924e-18	3.573e-18	Higher in TGFB2-High
Dendritic Cells Activated	-0.0875	-0.1964	0.1089	7.292e-45	4.011e-44	Higher in TGFB2-High
Macrophages M0	0.0098	-0.1412	0.151	2.065e-56	4.543e-55	Higher in TGFB2-High
T Cells CD4 Memory Resting	-0.0564	-0.0951	0.0387	3.230e-22	5.075e-22	Higher in TGFB2-High
Dendritic Cells Resting	-0.0369	-0.1753	0.1384	1.228e-38	5.402e-38	Higher in TGFB2-High
T Cells Regulatory Tregs	-0.0884	-0.1298	0.0414	3.736e-22	5.479e-22	Higher in TGFB2-High
Mast Cells Activated	-0.2238	-0.3137	0.0899	2.157e-35	6.778e-35	Higher in TGFB2-High
Neutrophils	-0.0659	-0.1707	0.1048	1.007e-45	7.388e-45	Higher in TGFB2-High
Macrophages M1	-0.0333	-0.1529	0.1196	6.834e-51	7.517e-50	Higher in TGFB2-High
NK Cells Activated	-0.2386	-0.2936	0.055	3.581e-30	7.879e-30	Higher in TGFB2-High
T Cells Follicular Helper	-0.0717	-0.1177	0.046	3.493e-32	9.606e-32	Higher in TGFB2-High
Eosinophils	-0.0586	-0.1509	0.0923	4.894e-27	9.788e-27	Higher in TGFB2-High
Median values are ssGSEA enrichment scores. Statistical comparison by Wilcoxon rank-sum test with Benjamini-Hochberg FDR correction. Blue rows = FDR < 0.05. Higher positive values indicate enrichment in TGFB2-high tumours.
