# Supplementary material for: TGFB2 as a Prognostic Biomarker Associated with Myeloid-Enriched, Multi-Checkpoint-Activated Immunosuppression in Diffuse Glioma: A Multi-Cohort Transcriptomic Study
Source: Cancers (Basel). 2026 Jun 27;18(13):2092. doi: 10.3390/cancers18132092 (PMC13359701; doi:10.3390/cancers18132092)
Supplement: Supplementary file 1 [file cancers-18-02092-s001.zip › Table_S4_CGGA_ssGSEA.xlsx]

## Sheet: Sheet1
Supplementary Table S4. ssGSEA immune-cell signature comparison between TGFB2-high and TGFB2-low groups in the CGGA glioma cohort (n = 404). Myeloid signatures reached significance; lymphoid signatures were non-significant.
Immune Signature	Median High	Median Low	Difference	p value	FDR	Direction
DENDRITIC CELLS ACTIVATED	-0.0605	-0.116	0.0555	1.077e-09	1.185e-08	Higher in TGFB2-high
MACROPHAGES M0	-0.0035	-0.0742	0.0707	2.221e-09	1.222e-08	Higher in TGFB2-high
EOSINOPHILS	-0.0306	-0.0925	0.0619	1.772e-09	1.222e-08	Higher in TGFB2-high
MACROPHAGES M2	0.1593	0.104	0.0553	5.157e-07	1.261e-06	Higher in TGFB2-high
MONOCYTES	0.1358	0.0875	0.0483	6.104e-06	1.343e-05	Higher in TGFB2-high
T CELLS CD4 MEMORY ACTIVATED	-0.2407	-0.2544	0.0137	8.481e-02	1.696e-01	Higher in TGFB2-high
T CELLS GAMMA DELTA	-0.2333	-0.239	0.0057	1.092e-01	2.003e-01	Higher in TGFB2-high
DENDRITIC CELLS RESTING	0.1064	0.052	0.0544	9.474e-08	2.978e-07	Higher in TGFB2-high
T CELLS CD4 MEMORY RESTING	-0.057	-0.0611	0.0041	1.836e-01	3.107e-01	Higher in TGFB2-high
PLASMA CELLS	-0.0895	-0.0943	0.0048	2.117e-01	3.327e-01	Higher in TGFB2-high
B CELLS NAIVE	-0.0785	-0.0766	-0.0019	2.432e-01	3.567e-01	Higher in TGFB2-low
T CELLS CD8	-0.1144	-0.1186	0.0042	2.630e-01	3.616e-01	Higher in TGFB2-high
T CELLS CD4 NAIVE	-0.0941	-0.0801	-0.014	3.153e-01	4.080e-01	Higher in TGFB2-low
MAST CELLS ACTIVATED	-0.1269	-0.1945	0.0676	1.013e-08	4.458e-08	Higher in TGFB2-high
NEUTROPHILS	-0.0357	-0.0812	0.0455	1.775e-07	4.881e-07	Higher in TGFB2-high
MACROPHAGES M1	-0.0286	-0.089	0.0604	2.490e-10	5.479e-09	Higher in TGFB2-high
NK CELLS ACTIVATED	-0.1803	-0.1711	-0.0092	5.241e-01	6.406e-01	Higher in TGFB2-low
MAST CELLS RESTING	-0.1151	-0.157	0.0419	1.814e-08	6.653e-08	Higher in TGFB2-high
T CELLS FOLLICULAR HELPER	-0.0419	-0.0365	-0.0054	5.899e-01	6.830e-01	Higher in TGFB2-low
T CELLS REGULATORY TREGS	-0.0628	-0.0618	-0.001	7.710e-01	8.482e-01	Higher in TGFB2-low
B CELLS MEMORY	-0.0576	-0.0491	-0.0085	8.137e-01	8.525e-01	Higher in TGFB2-low
NK CELLS RESTING	-0.1843	-0.1663	-0.018	9.738e-01	9.738e-01	Higher in TGFB2-low
Median values are ssGSEA enrichment scores. Statistical comparison by Wilcoxon rank-sum test with Benjamini-Hochberg FDR correction. Blue rows = FDR < 0.05; white rows = FDR >= 0.05 (non-significant). Higher positive values indicate enrichment in TGFB2-high tumours.
