# Supplementary material for: TGFB2 as a Prognostic Biomarker Associated with Myeloid-Enriched, Multi-Checkpoint-Activated Immunosuppression in Diffuse Glioma: A Multi-Cohort Transcriptomic Study
Source: Cancers (Basel). 2026 Jun 27;18(13):2092. doi: 10.3390/cancers18132092 (PMC13359701; doi:10.3390/cancers18132092)
Supplement: Supplementary file 1 [file cancers-18-02092-s001.zip › Table_S5_Checkpoint_Spearman.xlsx]

## Sheet: Supp Table 13
Supplementary Table S5. Spearman correlation between TGFB2 and immune checkpoint gene expression in TCGA (n=667) and CGGA (n=404) glioma cohorts.
Gene	TCGA ρ	TCGA p value	TCGA FDR	TCGA direction	CGGA ρ	CGGA p value	CGGA FDR	CGGA direction
CD274 (PD-L1)	0.565	1.563e-57	1.094e-56	Positive	0.671	4.006e-54	5.608e-53	Positive
PDCD1LG2 (PD-L2)	0.699	8.291e-99	1.161e-97	Positive	0.664	1.128e-52	7.897e-52	Positive
CD276 (B7-H3)	0.504	2.454e-44	8.589e-44	Positive	0.388	5.742e-16	1.005e-15	Positive
PDCD1 (PD-1)	0.418	1.254e-29	1.951e-29	Positive	0.314	1.037e-10	1.452e-10	Positive
CTLA4	0.376	8.783e-24	1.230e-23	Positive	0.395	1.479e-16	2.957e-16	Positive
HAVCR2 (TIM-3)	0.499	2.361e-43	6.611e-43	Positive	0.491	6.947e-26	2.432e-25	Positive
IDO1	0.488	3.545e-41	8.273e-41	Positive	0.442	1.018e-20	2.850e-20	Positive
TIGIT	0.161	3.100e-05	3.338e-05	Positive	0.29	2.971e-09	3.781e-09	Positive
ρ, Spearman correlation coefficient. FDR correction by Benjamini-Hochberg method. All 8 genes reached statistical significance (FDR<0.05) in both cohorts. Blue rows = FDR<0.05.
